# Supplementary material for: Phylogeographic Study of Apodemus ilex (Rodentia: Muridae) in Southwest China
Source: PLoS One. 2012 Feb 7;7(2):e31453. doi: 10.1371/journal.pone.0031453 (PMC3274519; doi:10.1371/journal.pone.0031453)
Supplement: Table S3 — Pairwise FST values for all pair of populations. (XLS) [file pone.0031453.s004.xls]

## Sheet: Sheet1
Table S3 Pairwise Fst for all pairs of populations.
	1	2	3	4	5	6	7	8	9	10	11	12	13	14	15	16	17	18	19	20	21	22	23	24	25	26	27	28	29	30	31	32	33	34	35	36	37	38	39	40	41	42	43	44	45	46	47	48
1
2	0.19677
3	0.10814	0.12
4	0.19767*	0.25	0.30909*
5	0.1091	0.25	0.11111	0.38053
6	0.11606	0.11111	0.05455*	0.56204*	0.11765
7	0.13782	0.06832	0.26978	0.43894	0.08108	0.21241
8	0.03637	0.02326	0.11765	0.41026*	0.13313	0.04615	0.31429
9	0.01189	0.08779	0.16667	0.34783*	0.18665	0.03846	0.2729	0.13781
10	0.03815	0.06852	0.02295	0.13821*	0.06089	0.08587	0.24311	0.08397	0.08987
11	0.03482	0.06166	0.03704	0.17874*	0.00546	0.0583	0.25054	0.05128	0.14213	0.05563
12	0.06818	0.10850*	0.22794*	0.50000*	0.21694	0.04857	0.40129*	0.05113	0.22364*	0.00568	0.10399
13	0.56653*	0.63070*	0.75061*	0.84659*	0.62004	0.76248*	0.60707*	0.78310*	0.48358*	0.61340*	0.75307*	0.77011*
14	0.40741	0.48276	0.7561	0.94898	0.41176	0.82143	0.01695	0.86301	0.07143	0.55478	0.77778	0.81053	0.3125
15	0.51276*	0.63793*	0.72789*	0.79141*	0.66003*	0.71063*	0.61298*	0.72910*	0.50249*	0.58462*	0.72463*	0.73523*	0.76441*	0.76498
16	0.58019*	0.63942*	0.75124*	0.84375*	0.62500*	0.75865*	0.61240*	0.78123*	0.50794*	0.62723*	0.75094*	0.76882*	0.30882*	0.43182	0.77115*
17	0.54836*	0.65574	0.81287	0.95025*	0.68571	0.86756	0.47458	0.88751	0.40845	0.63681*	0.82769	0.84454*	0.58240*	0.90476	0.79567*	0.18919
18	0.53741	0.64706	0.81221	0.95726	0.6875	0.87552	0.46429	0.89276	0.38631	0.61955*	0.8281	0.84375	0.53241*	1	0.79091*	0	0.66667
19	0.28223*	0.28191	0.45654*	0.56000*	0.18689	0.39048*	0.27497	0.44594*	0.16678	0.37539*	0.44195*	0.47938*	0.18478	0.12162	0.42022*	0.15625	0.15602	0.08991
20	0.58489*	0.64455*	0.75610*	0.84694*	0.63415*	0.76209*	0.6139	0.78482*	0.51098*	0.63353*	0.75735*	0.77368*	0.40657*	0.5	0.77072*	0.04167	0.00478	0.25	0.19162
21	0.50808*	0.56342*	0.70776*	0.82507*	0.53348	0.71371*	0.5294	0.74479*	0.40994*	0.56873*	0.71014*	0.73077*	0.05773	0.19048	0.74939*	0.08416	0.39496	0.29534	0.0813	0.20771
22	0.40261*	0.41463*	0.56903*	0.67391*	0.33002	0.53125*	0.41778	0.57508*	0.30195	0.47574*	0.56188*	0.58989*	0.07452	0.1	0.62635*	0.20635*	0.32331*	0.26174	0.00289	0.29078*	0.0991
23	0.39254*	0.49199*	0.63529*	0.74570*	0.48567	0.60052*	0.38615	0.64865*	0.30468*	0.48299*	0.63374*	0.66295*	0.69152*	0.58	0.05694	0.69617*	0.68918	0.68162	0.27578	0.69554*	0.65326*	0.49650*
24	0.68	0.74359	0.87342	0.97409	0.74359	0.91304	0.07692	0.93464	0.25287	0.76888	0.88889	0.90909	0.88945	1	0.85131	0.88038	0.97701	1	0.58706	0.88038	0.86179	0.73171	0.73750
25	0.00862	0.06096	0.14496	0.31707*	0.15141	0.00433	0.20557	0.039	0.02943	0.02171	0.07971	0.0625	0.46793*	0.33766	0.60457*	0.48229*	0.50835*	0.47773*	0.20428	0.50392*	0.38583*	0.28184*	0.48194*	0.73846
26	0.75777*	0.84158	0.90359*	0.97330*	0.88603	0.93939	0.49956	0.94648*	0.5898	0.79653*	0.91531*	0.92492*	0.91825*	0.98276	0.86230*	0.91123*	0.98063	0.98852	0.70817*	0.91078*	0.90517*	0.80718*	0.81189*	0.97143	0.80227*
27	0.70446*	0.75091*	0.80969*	0.87171*	0.76166*	0.81458*	0.23304	0.83604*	0.51313*	0.74085*	0.81358*	0.83648*	0.84865*	0.82741	0.80871*	0.84571*	0.85756*	0.85765*	0.67500*	0.84490*	0.83025*	0.75946*	0.74582*	0.73228	0.73798*	0.61478*
28	0.61976*	0.66786	0.78645	0.89619*	0.66129	0.79975	0.10811	0.84026	0.27823	0.69834*	0.79747	0.83405*	0.83800*	0.71429	0.79074*	0.83097*	0.84416	0.85135	0.56605*	0.83143*	0.80488	0.69613	0.67134	0.53191	0.67425*	0.59928	0.12419
29	0.68902*	0.75	0.82920*	0.91058*	0.76678	0.84444	0.13402	0.86887*	0.46336	0.73817*	0.83651*	0.86011*	0.86663*	0.84874	0.82050*	0.86006*	0.8892	0.89381	0.64946*	0.85957*	0.84457*	0.75294*	0.74203*	0.77215	0.73094*	0.75207	0.1003	0.02817
30	0.65146*	0.68811*	0.76267*	0.84032*	0.68882	0.76082	0.10442	0.79444*	0.42481*	0.70412*	0.76871*	0.80080*	0.81625*	0.74947	0.78370*	0.81485*	0.80855	0.80805	0.62352*	0.81412*	0.79160*	0.71736*	0.69595*	0.62540	0.68875*	0.55015*	0.10656	0.10769	0.14089
31	0.73866*	0.82292	0.88906*	0.96325*	0.86461	0.92222	0.24422	0.93217*	0.54803	0.77611*	0.89832*	0.91074*	0.91002*	0.96639	0.85468*	0.90312*	0.96881	0.97645	0.69513*	0.90262*	0.89548*	0.79600*	0.79877*	0.94872	0.78215*	0.91176	0.09339	0.23602	0.15385	0.01445
32	0.70663*	0.7732	0.84800*	0.92660*	0.79673	0.86813	0.17674	0.88831*	0.49788	0.75199*	0.85584*	0.87602*	0.88054*	0.88333	0.83318*	0.87474*	0.91325	0.91868	0.66603*	0.87409*	0.86067*	0.76708*	0.76068*	0.83133	0.74902*	0.80800	0.01628	0.20087	0.14286	0.08246	0.37209
33	0.47368*	0.46967	0.55863*	0.65234*	0.44889	0.524	0.18421	0.58254*	0.20253	0.54541*	0.56160*	0.61654*	0.68149*	0.52809	0.66630*	0.68606*	0.63329*	0.62475*	0.49333*	0.68461*	0.64546*	0.58532*	0.54398*	0.41259	0.51439*	0.35226*	0.02431	0.15034	0.02911	0.1187	0.06102	0.04893
34	0.69939*	0.74020*	0.79332*	0.84849*	0.74566*	0.79346*	0.32761	0.81484*	0.52100*	0.73637*	0.79606*	0.81974*	0.83001*	0.80084	0.78050*	0.82558*	0.82897*	0.82724*	0.66114*	0.82527*	0.81158*	0.74683*	0.71502*	0.67619	0.73083*	0.56176*	0.18731	0.01512	0.27457	0.17145	0.34872	0.33684	0.15013*
35	0.39358*	0.35874	0.45747*	0.53455*	0.30988	0.42151*	0.02697	0.46928*	0.116	0.46328*	0.45844*	0.50946*	0.55793*	0.3505	0.55073*	0.55888*	0.49255*	0.47730*	0.38497*	0.55999*	0.51692*	0.47244*	0.42768*	0.24710	0.41051*	0.10383	0.22382*	0.02803	0.21989	0.18579	0.26041	0.25029	0.10675	0.22423*
36	0.69812*	0.73828*	0.79951*	0.86420*	0.74674	0.80599*	0.38294*	0.82872*	0.50113*	0.74125*	0.80600*	0.83096*	0.83655*	0.80203	0.79741*	0.83105*	0.83866*	0.83807*	0.65922*	0.83176*	0.81585*	0.74622*	0.72926*	0.64865	0.73278*	0.43718	0.36189*	0.03167	0.47674*	0.35590*	0.55816*	0.52241*	0.27476*	0.25517*	0.05688
37	0.69826*	0.78873	0.88083	0.97396*	0.83871	0.92718	0.26829	0.93849	0.43437	0.75938*	0.89484	0.9112	0.90257	1	0.83914*	0.8913	0.98667	1	0.63307*	0.89189	0.88286	0.76165	0.75943	1.00000	0.75439*	0.95257	0.44580*	0.15385	0.66667	0.418	0.91176	0.73913	0.21016	0.31148	0.01853	0.12717
38	0.68664	0.77419	0.87045	0.96678*	0.81967	0.91471	0.225	0.92891	0.40845	0.75057*	0.88454	0.90318*	0.89523*	0.97333	0.83198*	0.88391*	0.97297	0.98592	0.62105*	0.88455*	0.87391	0.75207*	0.74720	0.95349	0.74359*	0.91176	0.38669	0	0.62136	0.36869	0.8716	0.69707	0.16809	0.2438	0.01651	0.21144	0
39	0.61677	0.6875	0.84375	0.96835	0.6875	0.89362	0.39535	0.92	0.14474	0.72088	0.86243	0.89091	0.87978	1	0.81915	0.86559	0.97403	1	0.52841	0.86631	0.84368	0.69274	0.67939	1.00000	0.69091	0.92000	0.32	0.46667	0.52632	0.19728	0.87879	0.63158	0.07692	0.02857	0.40123	0.77273	1	0.6
40	0.26935*	0.31148*	0.43786*	0.51469*	0.28705	0.37821*	0.2451	0.41723*	0.17385	0.34709*	0.41142*	0.46126*	0.55889*	0.44453	0.22962*	0.55560*	0.54501*	0.52588*	0.23508*	0.56343*	0.52753*	0.41671*	0.10574	0.62524	0.32925*	0.67171*	0.62438*	0.52453	0.61373*	0.58941*	0.65514*	0.63131*	0.45592*	0.59357*	0.34251*	0.59235*	0.57246	0.55951	0.49339
41	0.45528*	0.50341*	0.67697*	0.78575*	0.49963*	0.67633*	0.61003*	0.69063*	0.39491*	0.47689*	0.66791*	0.67064*	0.68625*	0.76327	0.7388*	0.67405*	0.77197*	0.75583*	0.38767*	0.67683*	0.62791*	0.48568*	0.69239*	0.91742	0.36094*	0.92213*	0.85586*	0.86042*	0.88028*	0.83397*	0.91476*	0.89078*	0.69391*	0.83964*	0.54280*	0.84548*	0.90978*	0.90351*	0.89854	0.51169*
42	0.28349	0.23617	0.35838	0.45652*	0.17445	0.29595*	0.04218	0.3619	0.08816	0.35627*	0.35235	0.41126*	0.51370*	0.24051	0.54437*	0.51537*	0.43042	0.41248	0.31233*	0.51923*	0.46075*	0.41038*	0.39545*	0.22449	0.29687	0.43557*	0.41311*	0.1973	0.35867*	0.34940*	0.42665*	0.40527*	0.22137	0.41509*	0.15171	0.37402*	0.29619	0.27232	0.02439	0.31946*	0.52277*
43	0.77358*	0.85162*	0.90059*	0.95667*	0.88841*	0.92637*	0.64474*	0.93294*	0.55475*	0.79576*	0.90848*	0.91720*	0.91429*	0.95722	0.85732*	0.91003*	0.96102	0.96502*	0.73392*	0.91081*	0.90510*	0.82102*	0.82545*	0.88060	0.81447*	0.92335*	0.75581*	0.74731*	0.82971*	0.71183*	0.91327*	0.86048*	0.54724*	0.70698*	0.41333*	0.69079*	0.90583*	0.88591*	0.88889	0.68577*	0.91517*	0.31183*
44	0.72920*	0.79951*	0.86400*	0.93151*	0.82854	0.88590*	0.5401	0.90000*	0.4481	0.76494*	0.87211*	0.88798*	0.88494*	0.90604	0.83301*	0.88292*	0.92529	0.9292	0.68712*	0.88260*	0.86998*	0.77864*	0.77953*	0.74545	0.77337*	0.86648*	0.70231*	0.64278	0.76264*	0.64912*	0.85656*	0.80025*	0.48895*	0.65664*	0.36165*	0.62847*	0.81994	0.79441	0.76271	0.64758*	0.89365*	0.21691	0.30395*
45	0.70987*	0.78495	0.86280*	0.94151*	0.81663	0.89011	0.47661	0.90621*	0.39189	0.75583*	0.87264*	0.89036*	0.88454*	0.91071	0.83088*	0.88142*	0.93384	0.94024	0.66153*	0.88100*	0.86648*	0.76245*	0.76410*	0.76190	0.75937*	0.88889	0.69721*	0.62588	0.76	0.63360*	0.875	0.80328	0.45838*	0.64840*	0.32941	0.61974*	0.85037	0.82124	0.77778	0.63005*	0.89678*	0.16546	0.44339*	0.32476
46	0.70736*	0.77895	0.85722*	0.93548*	0.80645	0.88172	0.4506	0.89949*	0.39529	0.75547*	0.86674*	0.88559*	0.87982*	0.89474	0.82588*	0.87395*	0.92105	0.92705	0.65221*	0.87395*	0.86143*	0.76292*	0.75561*	0.72727	0.75317*	0.86000	0.66249*	0.56154	0.72393	0.58810*	0.84615	0.77193	0.41627*	0.60388*	0.2965	0.57404*	0.80328	0.76923	0.72093	0.62082*	0.89387*	0.17895	0.45289*	0.04925	0.02941
47	0.73716*	0.79721*	0.85389*	0.91290*	0.81918	0.86881*	0.55572*	0.88332*	0.47827	0.76794*	0.86035*	0.87654*	0.87613*	0.88421	0.82796*	0.87311*	0.90340*	0.90519	0.69688*	0.87366*	0.86249*	0.78540*	0.77900*	0.68571	0.77525*	0.81723*	0.67963*	0.60573*	0.73078*	0.62861*	0.81101*	0.76673*	0.48743*	0.63496*	0.37603*	0.61196*	0.75771*	0.73253*	0.70667	0.65462*	0.88424*	0.25732*	0.02597	0.03233	0.04345	0.00826
48	0.79290*	0.86927*	0.91360*	0.96562*	0.90556*	0.93941*	0.68989*	0.94438*	0.59850*	0.81285*	0.92119*	0.92814*	0.92432*	0.96954	0.87051*	0.92051*	0.97094*	0.97509*	0.75414*	0.92051*	0.91630*	0.83602*	0.84286*	0.92308	0.83136*	0.94557*	0.79079*	0.79903*	0.85792*	0.75102*	0.93581*	0.88505*	0.59821*	0.74640*	0.46682*	0.73715*	0.93824*	0.92227*	0.92683	0.71019*	0.92506*	0.35451*	0.72000*	0.48589*	0.53125*	0.53802*	0.46154*
Boldface type indicate the Fst values are ≥ 0.25 and asterisk (*) indicate values significant different from 0
